# Supplementary material for: Genetic Influence on Nociceptive Processing in the Human Brain—A Twin Study
Source: Cereb Cortex. 2021 Jul 21;32(2):266–74. doi: 10.1093/cercor/bhab206 (PMC8754385; doi:10.1093/cercor/bhab206)
Supplement: supplementary_files_bhab206 [file supplementary_files_bhab206.zip]

Archive with 7 entries (7 files):
- Fig_S1.eps
- Fig_S2.eps
- Fig_S3.eps
- Fig_S4.eps
- Fig_S5.eps
- Fig_S6.eps
- Revised Supplemental_final.docx
